# Supplementary material for: Ultrathin S-Band Multifunctional Metamaterial with Broadband Microwave Absorption and Hydrophobic Characteristics
Source: Nanomaterials (Basel). 2026 May 18;16(10):620. doi: 10.3390/nano16100620 (PMC13210102; doi:10.3390/nano16100620)
Supplement: Supplementary file 1 [file nanomaterials-16-00620-s001.zip]

Archive with 4 entries (4 files):
- E field distribution in slab at 3GHz.avi
- H field distribution in M2 structure at 3 GHz.avi
- H field vector distribution in M2 structure at 3 GHz.avi
- nanomaterials-4288315-supplementary.pdf
